# Supplementary material for: Genomic Prediction and the Practical Breeding of 12 Quantitative-Inherited Traits in Cucumber (Cucumis sativus L.)
Source: Front Plant Sci. 2021 Aug 24;12:729328. doi: 10.3389/fpls.2021.729328 (PMC8421847; doi:10.3389/fpls.2021.729328)
Supplement: Supplementary file 1 [file Data_Sheet_1.zip]

Archive with 12 entries (12 files):
- Supplementary Figure 1.PDF
- Supplementary Figure 2.PDF
- Supplementary Figure 3.PDF
- Supplementary Figure 4.PDF
- Supplementary File 1 .ZIP
- Supplementary File 2.ZIP
- Supplementary File 3.PDF
- Supplementary Table 1.XLSX
- Supplementary Table 2.XLSX
- Supplementary Table 3.DOCX
- Supplementary Table 4.XLSX
- Supplementary Table 5.DOCX
