# Supplementary material for: Genomic Prediction and the Practical Breeding of 12 Quantitative-Inherited Traits in Cucumber (Cucumis sativus L.)
Source: Front Plant Sci. 2021 Aug 24;12:729328. doi: 10.3389/fpls.2021.729328 (PMC8421847; doi:10.3389/fpls.2021.729328)
Supplement: Supplementary file 1 [file Data_Sheet_1.zip › Supplementary Table 1.XLSX]

## Sheet: Table S1
Supplementary Table 1 The detailed information of collected cucumber inbred lines
Lines	Groups	Botanical variety	Origin	Notes
CG0002	Indian group	C.s. var. hardwickii	Meghalaya, India	Qi et al. 2013, common name: PI183967
CG0010	Indian group	C.s. var. hardwickii	India	Qi et al. 2013, common name: HW_1
CG0016	Indian group	C.s. var. hardwickii	India	Qi et al. 2013, common name: CUS_23
CG0005	Indian group	C.s. var. hardwickii	India	Qi et al. 2013, common name: PI504564
CG7748	Indian group	C.s. var. sativus	Copperbelt, Zambia	Qi et al. 2013, common name: Chibimbi
WI 7200	Indian group	C.s. var. sativus	Thailand
WI 7088	Indian group	C.s. var. sativus	Pakistan
D8	Indian group	C.s. var. sativus	Mauritius
518	Indian group	C.s. var. sativus	unknownn
WI 7120	Xishuangbanna group	C.s. var. sativus	Pakistan
D9	Xishuangbanna group	C.s. var. xishuangbannanesis	Yunnan, China
WI 7167	Xishuangbanna group	C.s. var. xishuangbannanesis	Yunnan, China
SWCC8	Xishuangbanna group	C.s. var. xishuangbannanesis	Yunnan, China
CG9146	Xishuangbanna group	C.s. var. xishuangbannanesis	Yunnan, China	Qi et al. 2013, common name: BNHG_15
CG9160	Xishuangbanna group	C.s. var. xishuangbannanesis	Yunnan, China	Qi et al. 2013, common name: BCYHGua
AM246	Eurasian group	C.s. var. sativus	Denmark
56600	Eurasian group	C.s. var. sativus	unknownn
56815	Eurasian group	C.s. var. sativus	New Zealand
Pointsett 76	Eurasian group	C.s. var. sativus	USA
True Lemon	Eurasian group	C.s. var. sativus	unknownn
Clinton	Eurasian group	C.s. var. sativus	USA
G421	Eurasian group	C.s. var. sativus	USA
Ashley	Eurasian group	C.s. var. sativus	USA
Straight8	Eurasian group	C.s. var. sativus	USA
AC-1	Eurasian group	C.s. var. sativus	New Zealand
297	Eurasian group	C.s. var. sativus	unknownn
56700	Eurasian group	C.s. var. sativus	New Zealand
NZ1	Eurasian group	C.s. var. sativus	Europe
SO2	Eurasian group	C.s. var. sativus	unknownn
WI 7325	Eurasian group	C.s. var. sativus	China
23	Eurasian group	C.s. var. sativus	unknownn
WI 7204	Eurasian group	C.s. var. sativus	Europe
Q14-1	Eurasian group	C.s. var. sativus	unknownn
22-1	Eurasian group	C.s. var. sativus	unknownn
24-2	Eurasian group	C.s. var. sativus	unknownn
20	Eurasian group	C.s. var. sativus	unknownn
29	Eurasian group	C.s. var. sativus	unknownn
CG0003	Eurasian group	C.s. var. sativus	Uttar Pradesh, India	Qi et al. 2013, common name: PI 215589
WI 7633	East Asian group	C.s. var. sativus	China
13-1	East Asian group	C.s. var. sativus	Hunan, China
D7	East Asian group	C.s. var. sativus	China
WI 7237	East Asian group	C.s. var. sativus	China
D5-2	East Asian group	C.s. var. sativus	Henan, China
D5-1	East Asian group	C.s. var. sativus	Henan, China
LXB	East Asian group	C.s. var. sativus	Gansu, China
2016-4-2	East Asian group	C.s. var. sativus	China
2016-4-1	East Asian group	C.s. var. sativus	China
8	East Asian group	C.s. var. sativus	Shaanxi, China
42	East Asian group	C.s. var. sativus	Hunan, China
XL-1	East Asian group	C.s. var. sativus	Shaanxi, China	Liu et al. 2015
WI 7123B	East Asian group	C.s. var. sativus	China
xyd-♀	East Asian group	C.s. var. sativus	China
xyd-♂	East Asian group	C.s. var. sativus	Shannxi, China
J431	East Asian group	C.s. var. sativus	China
58-621	East Asian group	C.s. var. sativus	China
Mch-2	East Asian group	C.s. var. sativus	China
3511	East Asian group	C.s. var. sativus	China
D2	East Asian group	C.s. var. sativus	China
RL-10	East Asian group	C.s. var. sativus	China
39-1	East Asian group	C.s. var. sativus	China
39-2	East Asian group	C.s. var. sativus	Henan, China
b-1	East Asian group	C.s. var. sativus	China
38-3-2	East Asian group	C.s. var. sativus	China
D1-2	East Asian group	C.s. var. sativus	Shandong, China
J4	East Asian group	C.s. var. sativus	China
Cm-1	East Asian group	C.s. var. sativus	China
Fch-5	East Asian group	C.s. var. sativus	China
74-18	East Asian group	C.s. var. sativus	China
xy-4	East Asian group	C.s. var. sativus	China
QK	East Asian group	C.s. var. sativus	China	Liu et al. 2015
D1-1	East Asian group	C.s. var. sativus	Shandong, China
1	East Asian group	C.s. var. sativus	China
3-1	East Asian group	C.s. var. sativus	China
7-2	East Asian group	C.s. var. sativus	China
D3	East Asian group	C.s. var. sativus	China
D4	East Asian group	C.s. var. sativus	China
D6-2	East Asian group	C.s. var. sativus	China
16-1	East Asian group	C.s. var. sativus	China
4	East Asian group	C.s. var. sativus	China
D6-1	East Asian group	C.s. var. sativus	China
WI 7655	East Asian group	C.s. var. sativus	unknown
