# Supplementary material for: Genomic Prediction and the Practical Breeding of 12 Quantitative-Inherited Traits in Cucumber (Cucumis sativus L.)
Source: Front Plant Sci. 2021 Aug 24;12:729328. doi: 10.3389/fpls.2021.729328 (PMC8421847; doi:10.3389/fpls.2021.729328)
Supplement: Supplementary file 1 [file Data_Sheet_1.zip › Supplementary Table 2.XLSX]

## Sheet: Sheet1
Supplementary Table 2 The combinations information of two populations
Combinations	Population
WI7633×3511	NC II
Xyd-♀×3511	NC II
23×WI7633	NC II
23×Xyd-♀	NC II
D3×23	NC II
D3×3511	NC II
WI7123B×23	NC II
WI7123B×3511	NC II
Fch-5×23	NC II
Fch-5×3511	NC II
Q14-1×23	NC II
Q14-1×3511	NC II
WI7204×23	NC II
WI7204×3511	NC II
2016-4-1×23	NC II
2016-4-1×3511	NC II
23×23	NC II
23×G421	NC II
23×xy-4	NC II
23×J4	NC II
23×1	NC II
23×74-18	NC II
23×38-3-2	NC II
23×Truelemon	NC II
23×D1-2	NC II
23×56815	NC II
23×22-1	NC II
23×Clinton	NC II
23×D7	NC II
23×b-1	NC II
23×WI7655	NC II
23×56700	NC II
23×D5-1	NC II
23×WI7325	NC II
23×D2	NC II
23×LXB	NC II
23×56600	NC II
23×4	NC II
23×3-1	NC II
23×QK	NC II
23×13-1	NC II
23×D5-2	NC II
23×D1-1	NC II
23×SO2	NC II
23×D6-1	NC II
23×AC-1	NC II
23×Mch-2	NC II
23×8	NC II
23×J431	NC II
23×7-2	NC II
23×518	NC II
G421×3511	NC II
xy-4×3511	NC II
J4×3511	NC II
1×3511	NC II
74-18×3511	NC II
38-3-2×3511	NC II
Truelemon×3511	NC II
D1-2×3511	NC II
56815×3511	NC II
22-1×3511	NC II
D4×3511	NC II
WI7120×3511	NC II
Clinton×3511	NC II
D7×3511	NC II
b-1×3511	NC II
WI7655×3511	NC II
WI7088×3511	NC II
56700×3511	NC II
XSBN3×3511	NC II
D5-1×3511	NC II
NZ1×3511	NC II
WI7200×3511	NC II
WI7325×3511	NC II
D2×3511	NC II
LXB×3511	NC II
56600×3511	NC II
4×3511	NC II
3-1×3511	NC II
QK×3511	NC II
13-1×3511	NC II
D6-2×3511	NC II
D5-2×3511	NC II
D1-1×3511	NC II
3511×3511	NC II
3511×D6-1	NC II
3511×AC-1	NC II
3511×Mch-2	NC II
3511×8	NC II
3511×J431	NC II
3511×7-2	NC II
3511×518	NC II
Cm-1×Cm-1	diallel cross
Cm-1×D8	diallel cross
Cm-1×poinsett76	diallel cross
Cm-1×297	diallel cross
Cm-1×16-1	diallel cross
Cm-1×42	diallel cross
Cm-1×39-2	diallel cross
Cm-1×39-1	diallel cross
Cm-1×20	diallel cross
Cm-1×RL-10	diallel cross
Cm-1×WI7237	diallel cross
Cm-1×29	diallel cross
Cm-1×2016-4-2	diallel cross
Cm-1×AM246W	diallel cross
Cm-1×24-2	diallel cross
Cm-1×58-621	diallel cross
Cm-1×Xyd-♂	diallel cross
Cm-1×XL-1	diallel cross
D8×D8	diallel cross
D8×poinsett76	diallel cross
D8×297	diallel cross
D8×16-1	diallel cross
D8×42	diallel cross
D8×39-2	diallel cross
D8×39-1	diallel cross
D8×20	diallel cross
D8×RL-10	diallel cross
D8×WI7237	diallel cross
D8×29	diallel cross
D8×2016-4-2	diallel cross
D8×AM246W	diallel cross
D8×24-2	diallel cross
D8×58-621	diallel cross
D8×Xyd-♂	diallel cross
D8×XL-1	diallel cross
Truelemon×16-1	diallel cross
Truelemon×39-1	diallel cross
Truelemon×24-2	diallel cross
poinsett76×poinsett76	diallel cross
poinsett76×297	diallel cross
poinsett76×16-1	diallel cross
poinsett76×42	diallel cross
poinsett76×39-2	diallel cross
poinsett76×39-1	diallel cross
poinsett76×20	diallel cross
poinsett76×RL-10	diallel cross
poinsett76×WI7237	diallel cross
poinsett76×29	diallel cross
poinsett76×2016-4-2	diallel cross
poinsett76×AM246W	diallel cross
poinsett76×24-2	diallel cross
poinsett76×58-621	diallel cross
poinsett76×Xyd-♂	diallel cross
poinsett76×XL-1	diallel cross
297×297	diallel cross
297×16-1	diallel cross
297×42	diallel cross
297×39-2	diallel cross
297×39-1	diallel cross
297×20	diallel cross
297×RL-10	diallel cross
297×WI7237	diallel cross
297×29	diallel cross
297×2016-4-2	diallel cross
297×AM246W	diallel cross
297×24-2	diallel cross
297×58-621	diallel cross
297×Xyd-♂	diallel cross
297×XL-1	diallel cross
16-1×16-1	diallel cross
16-1×42	diallel cross
16-1×39-2	diallel cross
16-1×39-1	diallel cross
16-1×20	diallel cross
16-1×RL-10	diallel cross
16-1×WI7237	diallel cross
16-1×29	diallel cross
16-1×2016-4-2	diallel cross
16-1×AM246W	diallel cross
16-1×24-2	diallel cross
16-1×58-621	diallel cross
16-1×Xyd-♂	diallel cross
16-1×XL-1	diallel cross
WI7088×WI7237	diallel cross
42×42	diallel cross
42×39-2	diallel cross
42×39-1	diallel cross
42×20	diallel cross
42×RL-10	diallel cross
42×WI7237	diallel cross
42×29	diallel cross
42×2016-4-2	diallel cross
42×AM246W	diallel cross
42×24-2	diallel cross
42×58-621	diallel cross
42×Xyd-♂	diallel cross
42×XL-1	diallel cross
39-2×39-2	diallel cross
39-2×39-1	diallel cross
39-2×20	diallel cross
39-2×RL-10	diallel cross
39-2×WI7237	diallel cross
39-2×29	diallel cross
39-2×2016-4-2	diallel cross
39-2×AM246W	diallel cross
39-2×24-2	diallel cross
39-2×58-621	diallel cross
39-2×Xyd-♂	diallel cross
39-2×XL-1	diallel cross
39-1×39-1	diallel cross
39-1×20	diallel cross
39-1×RL-10	diallel cross
39-1×WI7237	diallel cross
39-1×29	diallel cross
39-1×2016-4-2	diallel cross
39-1×AM246W	diallel cross
39-1×24-2	diallel cross
39-1×58-621	diallel cross
39-1×Xyd-♂	diallel cross
39-1×XL-1	diallel cross
20×20	diallel cross
20×RL-10	diallel cross
20×WI7237	diallel cross
20×29	diallel cross
20×2016-4-2	diallel cross
20×AM246W	diallel cross
20×24-2	diallel cross
20×58-621	diallel cross
20×Xyd-♂	diallel cross
20×XL-1	diallel cross
RL-10×RL-10	diallel cross
RL-10×WI7237	diallel cross
RL-10×29	diallel cross
RL-10×2016-4-2	diallel cross
RL-10×AM246W	diallel cross
RL-10×24-2	diallel cross
RL-10×58-621	diallel cross
RL-10×Xyd-♂	diallel cross
RL-10×XL-1	diallel cross
WI7237×WI7237	diallel cross
WI7237×29	diallel cross
WI7237×2016-4-2	diallel cross
WI7237×AM246W	diallel cross
WI7237×24-2	diallel cross
WI7237×58-621	diallel cross
WI7237×Xyd-♂	diallel cross
WI7237×XL-1	diallel cross
29×29	diallel cross
29×2016-4-2	diallel cross
29×AM246W	diallel cross
29×24-2	diallel cross
29×58-621	diallel cross
29×Xyd-♂	diallel cross
29×XL-1	diallel cross
2016-4-2×2016-4-2	diallel cross
2016-4-2×AM246W	diallel cross
2016-4-2×24-2	diallel cross
2016-4-2×58-621	diallel cross
2016-4-2×Xyd-♂	diallel cross
2016-4-2×XL-1	diallel cross
D9×XL-1	diallel cross
AM246W×AM246W	diallel cross
AM246W×24-2	diallel cross
AM246W×58-621	diallel cross
AM246W×Xyd-♂	diallel cross
AM246W×XL-1	diallel cross
24-2×24-2	diallel cross
24-2×58-621	diallel cross
24-2×Xyd-♂	diallel cross
24-2×XL-1	diallel cross
58-621×58-621	diallel cross
58-621×Xyd-♂	diallel cross
58-621×XL-1	diallel cross
Xyd-♂×Xyd-♂	diallel cross
Xyd-♂×XL-1	diallel cross
XL-1×XL-1	diallel cross
