# Supplementary material for: Genomic Prediction and the Practical Breeding of 12 Quantitative-Inherited Traits in Cucumber (Cucumis sativus L.)
Source: Front Plant Sci. 2021 Aug 24;12:729328. doi: 10.3389/fpls.2021.729328 (PMC8421847; doi:10.3389/fpls.2021.729328)
Supplement: Supplementary file 1 [file Data_Sheet_1.zip › Supplementary Table 4.XLSX]

## Sheet: Sheet2
Supplementary Table 4 The GCA of 81 inbred lines estimated by the full GCA-model
Lines	cFY (kg)	cFN (n)	FFT (d)	cFW (g)	cFL (mm)	cFD (mm)	cFNL (mm)	cFTH (mm)	cSCR (mm)	cFSD (n.cm_-2)	FFNR	FFFN (n)	Group	Year
D3	-0.0149387	-0.0284371	-0.0791844	-0.101994	0.349267	-0.0445905	0.0327036	0.00028658	-0.00997556	0.0140283	-	-	East Asia	2018A
WI7123B	0.00517316	-0.0387807	-0.131801	0.117586	0.921295	-0.0692646	0.284473	-0.00272743	-0.0291819	0.0124592	-	-	East Asia	2018A
Cm-1	0.00356094	-0.114739	-0.190621	0.890902	4.57861	-0.111148	1.2207	-0.0047358	-0.0512096	0.0665885	-	-	East Asia	2018A
Fch-5	0.0176071	0.148101	-0.0486436	0.413051	3.41693	-0.147921	0.292935	-0.00170477	-0.0552063	0.0255342	-	-	East Asia	2018A
Q14-1	0.0375398	0.427704	-0.483697	-0.602998	-3.43524	0.139085	-0.932562	0.00410066	0.0556441	-0.0517185	-	-	Eurasian	2018A
WI7204	0.0331905	0.28701	-0.493741	-0.397227	-1.83647	0.00208679	0.0369224	0.00331968	0.0139157	-0.036664	-	-	Eurasian	2018A
2016-4-1	-0.00588757	-0.0615258	-0.118469	-0.142922	0.113534	-0.019529	0.129924	0.0103011	-0.00909856	0.00196287	-	-	East Asia	2018A
23	0.0360744	0.297785	-0.390672	-0.22254	-1.43556	-0.0133752	-0.5277	0.00630357	-0.00452358	-0.0363247	-	-	Eurasian	2018A
G421	0.00818073	0.131298	-0.184338	-0.604848	-3.15346	0.0640639	-0.654323	0.00298039	0.0432391	-0.0121745	-	-	Eurasian	2018A
D8	-0.0694603	-0.587088	1.22463	1.08354	-2.76158	0.138566	-0.603832	0.0180089	0.0338917	-0.011189	-	-	Indian	2018A
xy-4	0.00297426	0.0522345	-0.218379	0.492015	2.81165	-0.122927	0.684685	-0.00132507	-0.0238263	0.0457115	-	-	East Asia	2018A
J4	0.00823176	-0.0103464	-0.128325	0.190666	2.63267	-0.0474292	0.407399	-0.00110865	-0.0265914	0.0185064	-	-	East Asia	2018A
1	0.00738518	0.0584966	-0.226656	0.1794	1.63653	-0.1017	0.452241	0.00080266	-0.034147	0.0123749	-	-	East Asia	2018A
74-18	0.00303609	-0.0352619	-0.215832	0.315864	2.22445	-0.0736169	0.596472	-0.000645832	-0.0381475	0.0302928	-	-	East Asia	2018A
38-3-2	0.0145329	0.120988	-0.0229385	0.40144	3.78944	-0.187763	0.835588	0.00427389	-0.0796736	0.0343755	-	-	East Asia	2018A
Truelemon	-0.0441277	-0.557939	0.592593	-0.766307	-5.09136	0.421931	-1.28781	-0.0299908	0.146794	-0.00477522	-	-	Eurasian	2018A
D1-2	0.0130972	0.0119504	-0.382152	0.175984	3.134	-0.05113	0.957824	-0.000495407	-0.0479247	0.034379	-	-	East Asia	2018A
CG9160	-0.041467	-0.329975	0.996599	0.00214635	-1.81113	-0.0152025	-0.34766	-0.0107579	0.00689998	-0.0194763	-	-	Xishuangbanna	2018A
56815	0.00394752	0.169883	-0.0927893	-0.368554	-2.33742	0.0776156	-0.523876	-0.00975205	0.0312673	-0.00767417	-	-	Eurasian	2018A
22-1	0.039313	0.35702	-0.61925	-0.467901	-1.89232	0.108547	-0.761674	0.00133855	0.0304474	-0.0268413	-	-	Eurasian	2018A
D4	0.00604696	0.0848232	-0.228787	0.230857	0.815485	-0.0948042	0.279644	0.00141976	-0.00744872	0.00847098	-	-	East Asia	2018A
WI7120	-0.02833	-0.207343	0.933504	0.0751546	-1.96311	0.116294	-0.338761	0.00207412	0.0209223	-0.0100887	-	-	Xishuangbanna	2018A
SWCC8	-0.0355411	-0.420665	1.05769	0.117683	-1.17175	0.0355347	-0.323463	-0.0104524	0.030484	-0.0127833	-	-	Xishuangbanna	2018A
Clinton	-0.0179701	0.0268018	0.07062	-0.624712	-2.62758	0.13402	-0.779725	-0.00332721	0.0123999	-0.0143524	-	-	Eurasian	2018A
xyd-♀	0.00599386	0.0156022	-0.250528	0.132121	1.81801	-0.125466	0.969135	-0.00899058	-0.0270942	0.0454774	-	-	East Asia	2018A
D7	0.00172372	0.0805173	-0.000752989	0.415199	2.3477	-0.176331	0.744273	0.000904689	-0.0370262	-0.00547391	-	-	East Asia	2018A
poinsett76	0.0124085	0.0590061	-0.387233	-1.15229	-2.20662	0.0213892	-0.394631	0.017955	-0.0321318	-0.00734747	-	-	Eurasian	2018A
b-1	0.011039	0.213907	-0.106467	0.438201	3.08267	-0.174854	1.08615	0.000591279	-0.0672989	0.0288991	-	-	East Asia	2018A
WI7655	-0.0220252	-0.124966	-0.00767465	-0.210511	-1.65107	0.0718174	-0.363707	-0.00523712	0.0457454	-0.0135636	-	-	East Asia	2018A
297	0.0369673	0.40505	-0.513688	-0.143705	-1.8864	0.0644321	-0.589052	0.000610405	0.0349881	-0.0456876	-	-	Eurasian	2018A
16-1	0.0150359	0.205245	-1.07376	-0.981677	-6.89078	0.525939	-1.28442	-0.0113129	0.199728	-0.0364944	-	-	East Asia	2018A
WI7088	-0.0453005	-0.39575	0.7502	-0.145246	-5.9677	0.252928	-1.41499	0.0242292	-1.21959e-05	-0.0202005	-	-	Indian	2018A
56700	0.0401765	0.242701	-0.44992	-0.173943	-1.07131	0.00110801	-0.461381	0.00918749	0.00527206	-0.0427753	-	-	Eurasian	2018A
42	0.0306132	0.267014	-0.437036	0.549968	-0.693596	0.0292321	0.0371294	0.008478	0.00274669	-0.0329056	-	-	East Asia	2018A
39-2	0.0303342	0.22273	-0.159318	0.473822	4.39604	-0.330497	1.07435	0.00265818	-0.0969344	0.0033887	-	-	East Asia	2018A
XSBN3	-0.0285508	-0.318429	0.994799	-0.104667	-0.75566	0.0779312	-0.103569	-0.00594548	0.00012001	-0.0297908	-	-	Xishuangbanna	2018A
CG9146	-0.032057	-0.284461	1.03375	0.0712428	0.552925	0.00995584	-0.207442	-0.00735769	0.00340231	-0.01863	-	-	Xishuangbanna	2018A
D5-1	0.0176329	0.0637514	-0.145058	0.276589	2.61283	-0.144523	0.438884	0.00139063	-0.0139353	0.00680062	-	-	East Asia	2018A
NZ1	0.0138987	0.200562	-0.127388	-0.353988	-1.6861	-0.0034387	-0.406424	0.000164928	0.0148413	-0.0401846	-	-	Eurasian	2018A
39-1	0.0238945	0.351218	-0.343707	0.347136	2.92886	-0.26432	0.561794	-0.0114495	-0.0445986	0.0671222	-	-	East Asia	2018A
WI7200	-0.0334788	-0.32457	0.657766	0.0731728	-2.98762	0.161817	-0.683176	0.0106757	-0.000621904	-0.010222	-	-	Indian	2018A
20	0.0699506	0.705565	-0.547819	-0.584316	-2.29994	-0.0541294	-0.750971	-0.00373176	-0.00157587	-0.0541566	-	-	Eurasian	2018A
WI7325	0.0116202	0.0811645	-0.395013	-0.176548	0.380853	0.0393504	0.0263902	0.00143152	0.0280732	0.00190375	-	-	Eurasian	2018A
RL-10	0.004111	0.00667468	-0.000837881	0.575929	4.44799	-0.206337	0.899876	-0.00207388	-0.0663559	0.0697285	-	-	East Asia	2018A
D2	0.00740567	0.0819548	-0.209827	0.291895	1.08833	-0.134139	0.55264	0.00484772	-0.0226928	0.0383191	-	-	East Asia	2018A
WI7237	-0.00954654	-0.278426	0.878111	1.59722	6.79133	-0.28253	0.762085	0.0020172	-0.0931464	-0.0606946	-	-	East Asia	2018A
LXB	-0.00291747	-0.0620806	-0.0174087	0.240554	3.03715	-0.075743	0.532387	-0.00132112	-0.0186005	0.0267706	-	-	East Asia	2018A
ashley	0.000688079	-0.0282591	-0.215725	-0.927524	-1.47511	0.124128	-0.531664	-0.00193681	0.0136717	-0.00648267	-	-	Eurasian	2018A
29	0.123911	1.15385	-0.947262	0.840671	2.78764	-0.188179	0.219253	0.0596558	-0.104208	-0.0445831	-	-	Eurasian	2018A
56600	0.00489737	0.0406528	-0.278468	-0.496476	-1.32645	0.117574	-0.596565	-0.00734884	0.045352	-0.0225555	-	-	Eurasian	2018A
4	-0.000378538	-0.125461	0.026961	0.0966378	1.23927	-0.0210963	0.407755	2.46684e-05	-0.0074369	-0.00141544	-	-	East Asia	2018A
3-1	0.00186815	-0.108634	-0.120485	0.0944708	0.562094	-0.000253834	0.376858	0.00193053	0.0189578	0.0108869	-	-	East Asia	2018A
QK	-0.0068883	-0.103196	-0.0302348	0.0297133	1.85301	-0.106717	0.626309	-0.0018881	-0.0127229	0.0223054	-	-	East Asia	2018A
13-1	0.000330876	-0.000829994	-0.0894876	0.231535	0.918653	-0.0340091	0.31447	0.00554896	-0.0100557	0.0103774	-	-	East Asia	2018A
D6-2	0.00804051	-0.00523119	-0.139529	0.1382	1.173	-0.0521583	0.465876	0.00277549	-0.0189944	0.0073933	-	-	East Asia	2018A
WI7632	0.00272102	-0.047	0.216957	0.482802	1.11415	-0.0458811	0.199332	0.00592723	-0.0201291	-0.0223678	-	-	East Asia	2018A
2016-4-2	-0.00777389	0.00468402	-0.343753	-0.174019	-1.24661	-0.0196594	-0.154161	0.0193714	-0.00159415	-0.00710887	-	-	East Asia	2018A
D5-2	0.00663133	0.0393504	0.00283333	0.060312	1.24683	-0.104099	0.39752	-0.00303109	-0.0325482	0.0170929	-	-	East Asia	2018A
D1-1	0.00695393	0.00791342	-0.293647	0.119454	1.9384	-0.0828323	0.437696	0.00370402	-0.0409683	0.0263806	-	-	East Asia	2018A
Straight8	-0.0109733	-0.153006	0.00269698	-0.749517	-2.64712	0.178275	-0.46283	-0.0129548	0.0468052	-0.0280964	-	-	Eurasian	2018A
D9	-0.0260816	-0.214583	1.07213	0.0229654	0.942129	-0.0936852	0.0606437	-0.0119664	0.0184895	-0.0253078	-	-	Xishuangbanna	2018A
SO2	0.0317048	0.460869	-0.280151	-0.120918	-0.710081	0.0194138	-0.545115	0.00520441	0.0171583	-0.0224903	-	-	Eurasian	2018A
3511	0.00632021	-0.0556463	-0.174493	0.0360331	2.18055	-0.0996592	0.512023	-0.00146828	-0.0169282	0.0366171	-	-	East Asia	2018A
D6-1	0.00721069	0.0410094	-0.310649	-0.0643111	0.118098	-0.00850797	0.210616	0.00120607	-0.0077075	0.0145176	-	-	East Asia	2018A
AC-1	-0.0224739	-0.290645	0.286819	-0.431148	-4.22524	0.160892	-0.631415	-0.0174219	0.0558249	-0.0194619	-	-	Eurasian	2018A
CG0010	-0.0304908	-0.174432	0.457266	0.302997	-2.12473	0.143419	-0.448624	0.00241002	0.0283911	-0.0100512	-	-	Indian	2018A
Mch-2	0.00494846	-0.0613848	-0.313074	0.513776	1.79741	-0.108876	0.546916	-5.29065e-05	-0.040813	0.0463075	-	-	East Asia	2018A
CG0005	-0.0311264	-0.229155	0.318708	-0.0740258	-1.73847	0.109204	-0.297197	-0.00560774	0.0270374	-0.000860815	-	-	Indian	2018A
AM246W	-0.062009	-0.558123	-0.015376	-1.74617	-6.33855	0.285418	-0.886153	-0.0754578	0.114259	0.0303827	-	-	Eurasian	2018A
24-2	0.0395805	0.465905	-0.598964	-0.886354	-4.93885	0.0930832	-1.20087	0.00999958	0.073824	-0.0563413	-	-	Eurasian	2018A
8	-0.00631208	0.0235495	0.0489691	0.203515	1.80558	-0.0569232	0.27068	-1.65784e-05	-0.0315481	0.0178127	-	-	East Asia	2018A
CG7748	-0.0280369	-0.256885	0.800816	0.378996	-1.2	0.110766	-0.480726	0.0025514	0.0100083	-0.013786	-	-	Indian	2018A
58-621	0.00240733	-0.0759667	-0.324661	-0.0547724	4.13906	-0.192534	1.20271	0.00198186	-0.0633477	0.0422442	-	-	East Asia	2018A
CG0002	-0.029393	-0.325734	0.749932	0.0617406	-0.815514	0.0727344	-0.428442	-0.00229353	0.00771961	-0.0130386	-	-	Indian	2018A
CG0003	0.00242176	0.083489	-0.184345	-0.683429	-2.1098	0.0306885	-0.215641	0.0115773	-0.00827906	-0.00947737	-	-	Eurasian	2018A
CG0016	-0.0212758	-0.143945	0.481848	0.294004	-1.8239	0.0412749	-0.239879	0.000829773	0.0223762	-0.00532227	-	-	Indian	2018A
J431	0.001402	-0.000998842	-0.0595707	0.21301	2.87694	-0.0631519	0.414122	0.0023002	-0.038827	0.0349546	-	-	East Asia	2018A
7-2	0.0121455	0.040675	-0.124773	0.319237	2.47012	-0.07288	0.585491	0.00336666	-0.00946671	0.0329931	-	-	East Asia	2018A
Xyd-♂	0.0149638	0.108357	-0.592269	0.164268	3.28357	-0.14757	1.00552	-0.00590782	-0.0398599	0.0385312	-	-	East Asia	2018A
518	-0.0261854	-0.218625	0.562258	0.152516	-1.24165	0.00991682	-0.300937	0.00320663	-0.00742309	-0.0080031	-	-	Indian	2018A
XL-1	-0.0765191	-0.702095	1.04322	-0.90609	-3.88269	0.335075	-0.98471	-0.00715193	0.0920404	-0.00848218	-	-	East Asia	2018A
D3	-0.0118545	-0.186302	-0.0264917	0.41924	1.4955	0.0142199	0.246583	0.00591764	-0.00538946	0.00803072	-0.00813033	0.0712213	East Asia	2019S
WI7123B	0.00934835	0.0092313	-0.144071	0.22955	1.92904	-0.0425013	0.583174	-0.0135009	-0.0119992	-0.00446143	-0.00374959	-0.0750838	East Asia	2019S
Cm-1	0.00583551	-0.149481	-0.0745804	0.91684	4.37081	-0.109899	1.93466	0.00283889	-0.0366898	0.0343606	-0.00627189	-0.116779	East Asia	2019S
Fch-5	0.0118471	0.19622	-0.00457038	0.527542	3.5052	-0.157071	0.637682	-0.00234873	-0.0293957	0.00892416	-0.00160361	-0.0724011	East Asia	2019S
Q14-1	0.048361	0.899575	-0.666563	-1.62043	-2.3851	0.147086	-1.11488	-0.0254267	0.0708443	-0.0176764	0.0253545	-0.402754	Eurasian	2019S
WI7204	0.0500594	0.316001	-0.390986	-0.228306	-3.8926	0.0442554	0.0064347	-0.0135701	0.0164083	-0.0189757	0.0178775	-0.248294	Eurasian	2019S
2016-4-1	0.00816161	-0.0379183	-0.17285	-0.105292	-1.17962	-0.047817	-0.522023	0.0132583	0.0190656	-0.000950697	0.00604613	-0.0841726	East Asia	2019S
23	0.0507486	0.489627	-0.586735	-0.408588	-1.20564	0.00516954	-0.217896	-0.00842687	0.0229381	-0.0223083	0.0184299	-0.223998	Eurasian	2019S
G421	0.00532375	0.248128	-0.129905	-0.73959	-2.87015	0.0788987	-1.24403	-0.00248956	0.0213474	-0.0112348	0.00730333	-0.0345782	Eurasian	2019S
D8	-0.0935837	-0.957437	1.01464	0.251362	-0.241799	0.0252215	-0.860834	0.0406148	-0.0437424	0.00809083	-0.0174505	0.530018	Indian	2019S
xy-4	0.000998751	-0.0343994	-0.133067	0.472653	1.63824	-0.120253	1.25794	-0.00558052	-0.0337992	0.017709	-0.00193006	-0.115142	East Asia	2019S
J4	0.0144585	0.0962376	-0.128935	0.317981	2.56749	-0.080231	0.486015	-0.003197	-0.0024958	0.0013602	-0.000115979	-0.148627	East Asia	2019S
1	0.00509751	0.141029	-0.230562	0.143522	3.00313	-0.0693051	0.327019	0.000678148	-0.00823133	0.00581266	-0.00109815	-0.104582	East Asia	2019S
74-18	0.0176247	0.0525709	-0.0402012	0.378878	1.86323	-0.122756	0.714656	-0.00709179	-0.0237137	0.014979	-0.0020083	0.0306704	East Asia	2019S
38-3-2	0.0163002	0.0492744	-0.199538	0.592204	4.25561	-0.157711	1.48662	-0.0101818	-0.0388524	0.00889881	-0.00548586	-0.1032	East Asia	2019S
Truelemon	-0.0662098	-0.577598	0.0987698	-0.480952	-5.1559	0.310291	-1.02887	0.0122067	0.0659667	-0.000513573	-0.00974108	0.116426	Eurasian	2019S
D1-2	0.0102126	0.0215207	-0.0792844	0.82466	2.86469	-0.116682	1.98622	-0.00808778	-0.0352167	0.017729	-0.000331344	-0.158671	East Asia	2019S
CG9160	-0.061245	-0.61181	1.10741	0.430042	-3.54176	0.105633	-0.771749	0.0161314	-0.012736	0.00489589	-0.0145317	0.563879	Xishuangbanna	2019S
56815	0.00759829	0.0975913	-0.284654	-0.516812	-1.99803	0.118812	-0.915521	-0.0097853	0.0248953	-0.00435892	0.00511442	-0.0254934	Eurasian	2019S
22-1	0.0492959	0.501513	-0.581768	-1.17189	-2.5907	0.0823074	-0.905414	-0.0256857	0.0340776	-0.0212552	0.0249939	-0.374623	Eurasian	2019S
D4	0.0177834	0.133444	-0.0893986	0.361506	0.279787	-0.0701092	0.541188	0.00687255	-0.00351983	0.00341301	-0.000559217	-0.139219	East Asia	2019S
WI7120	-0.0548014	-0.504084	0.831463	0.234101	-2.7755	0.068663	-1.18187	0.0215445	-0.0123495	-0.00336709	-0.0104364	0.474227	Xishuangbanna	2019S
SWCC8	-0.0649883	-0.707387	1.0245	0.24379	-4.12049	0.0897927	-1.25222	0.0199278	-0.00392494	-0.00073568	-0.0166051	0.513144	Xishuangbanna	2019S
Clinton	-0.0220183	-0.0460188	0.181919	-0.813146	-3.37671	0.135892	-0.576703	-0.00675556	0.0213517	-0.0104734	-0.00417924	0.0530185	Eurasian	2019S
xyd-♀	0.00150033	0.0795258	-0.0510347	0.493259	2.20319	-0.0831401	1.7853	-0.0144485	-0.0257879	0.0153678	0.000609784	-0.165552	East Asia	2019S
D7	0.016164	-0.0203635	0.213542	0.679191	4.08238	-0.125932	0.654177	-0.00331986	-0.0391099	-0.0046351	-0.0018911	-0.0197675	East Asia	2019S
poinsett76	-0.0140199	-0.00678828	0.0590415	-0.524397	-1.40778	0.0252125	-0.553172	-0.00435204	0.00958749	0.00390569	-0.0109844	0.07373	Eurasian	2019S
b-1	0.0123308	0.212384	-0.00471518	0.309964	4.24342	-0.14588	0.974644	-0.00844137	-0.0452665	0.0148946	-0.00640571	0.000229514	East Asia	2019S
WI7655	0.00126097	-0.188033	-0.24134	-0.292101	-2.81937	0.0462426	-0.580147	0.000795293	0.0218049	-0.0128577	0.00218424	-0.0558116	East Asia	2019S
297	0.0662925	0.530669	-0.483143	0.220874	-3.09588	0.112018	-0.205596	-0.0089862	0.0250028	-0.0233128	0.0309783	-0.338102	Eurasian	2019S
16-1	-0.00368089	0.431832	-1.0964	-2.4876	-10.6924	0.285703	-2.86504	-0.00801116	0.156287	-0.00387993	0.0179091	-0.382148	East Asia	2019S
WI7088	-0.100414	-0.735652	0.814962	-0.334889	-7.78184	0.172217	-1.47143	0.0327799	-0.0191584	0.0112715	-0.0220593	0.814537	Indian	2019S
56700	0.0417009	0.471616	-0.549004	-0.448974	-3.647	0.0545454	-0.384008	-0.0129804	0.0125358	-0.0109278	0.0191052	-0.293607	Eurasian	2019S
42	0.0516813	0.362534	-0.816706	0.138281	1.75423	-0.0287326	-0.389337	-0.0238312	0.0188263	-0.0215307	0.00330437	-0.350763	East Asia	2019S
39-2	0.0402326	0.376084	-0.11722	0.59251	6.77991	-0.187764	1.65329	-0.014405	-0.0622574	-0.00328567	-0.0096027	-0.0138582	East Asia	2019S
XSBN3	-0.0429019	-0.590448	1.02837	0.101958	-3.00042	0.0472697	-0.764516	0.0138233	-0.00437029	0.00124402	-0.0127007	0.446566	Xishuangbanna	2019S
CG9146	-0.0467792	-0.469693	1.14878	0.177149	-2.66796	0.12566	-1.0793	0.0188172	-0.0142599	-0.00408885	-0.0163315	0.415752	Xishuangbanna	2019S
D5-1	0.0227998	0.0701407	-0.01142	0.418298	3.12217	-0.0520191	0.683482	-0.00435064	-0.0217109	-8.7272e-05	-0.000989645	-0.0400335	East Asia	2019S
NZ1	0.0108732	0.242548	-0.0234809	-0.615226	-3.09514	0.0075983	-0.956966	-0.0117736	0.0193188	-0.0116301	0.0164393	-0.182505	Eurasian	2019S
39-1	0.030675	0.1908	0.248166	-0.0415476	3.89334	-0.204799	1.20284	-0.0188566	-0.0192315	0.0334584	-0.00568134	-0.0526575	East Asia	2019S
WI7200	-0.0631585	-0.532754	0.643852	0.0372662	-4.63608	0.120433	-1.03303	0.0231958	-0.00958084	0.00231043	-0.0165772	0.486726	Indian	2019S
20	0.0826331	0.847825	-0.8072	-1.34974	-4.95548	-0.0125679	-1.29614	-0.0285182	0.0443926	-0.0342806	0.029181	-0.650261	Eurasian	2019S
WI7325	0.0142	0.0846395	-0.483047	-0.353105	-1.07412	-0.0428122	-0.258438	0.000974973	0.0270461	-0.00201643	0.00885669	-0.233929	Eurasian	2019S
RL-10	0.0365398	0.18225	-0.223899	0.553803	4.10411	-0.177484	1.78489	-0.00677618	-0.0209027	0.0399046	-0.0083562	-0.0197258	East Asia	2019S
D2	0.013578	0.0736035	-0.372568	0.169898	2.52109	-0.132577	1.14177	-0.00187308	-0.0238663	0.0162892	-0.00553172	-0.140307	East Asia	2019S
WI7237	0.0449877	-0.0404495	0.551337	2.57261	9.11884	-0.186657	1.54995	0.00947495	-0.0659849	-0.0384711	-0.000987772	-0.0152741	East Asia	2019S
LXB	0.00814938	0.000451286	0.0610471	0.281572	2.98272	-0.0202934	0.849057	0.00828283	-0.0212746	0.00917167	-0.000539789	-0.00109295	East Asia	2019S
ashley	0.00097562	0.250989	-0.196106	-0.814149	-1.74466	0.0165247	-0.07219	-0.00486246	-0.00400032	0.00167786	-0.00379444	-0.0743969	Eurasian	2019S
29	0.117851	1.01739	-0.896237	0.204245	2.05769	-0.176089	0.327465	-0.0148817	-0.0546418	-0.0242698	0.0337094	-0.575025	Eurasian	2019S
56600	0.0121589	0.0812176	-0.228274	-0.577023	-1.46715	0.0778025	-0.570345	-0.00599263	0.0288806	-0.00685283	0.00643196	-0.101832	Eurasian	2019S
4	0.0138732	-0.237441	0.0315738	0.432905	1.41957	-0.056036	-0.112941	-0.000534681	0.00569563	0.00130639	-0.00460449	0.0517714	East Asia	2019S
3-1	0.00127895	-0.0292707	-0.103612	0.074214	0.797704	0.00149301	0.0258762	0.00986581	0.00683063	0.00145344	-0.00125264	-0.0491807	East Asia	2019S
QK	-0.00674638	-0.201995	0.0521765	0.348169	2.55821	-0.0549641	1.07353	0.00624007	-0.00554603	0.0101523	-0.0087345	0.00458331	East Asia	2019S
13-1	0.012653	-0.00282517	-0.0151832	0.265579	1.43586	-0.0595577	0.243268	-4.01216e-05	-0.00253206	0.000986765	0.000712729	0.00162091	East Asia	2019S
D6-2	0.0166459	-0.011259	-0.249514	0.262854	1.56524	-0.044345	0.165633	-0.00118744	-0.00762118	-0.00111107	-0.00298816	-0.0754617	East Asia	2019S
WI7632	0.007595	-0.0729366	0.211035	0.400474	2.76347	-0.0647162	0.00421097	0.00605237	-0.0103712	-0.0059536	-0.00421018	0.100672	East Asia	2019S
2016-4-2	0.0155226	0.0277747	-0.0940325	0.0537657	-1.33087	0.0510115	-0.973737	0.0189832	0.0147967	-0.00165293	0.0144452	-0.109455	East Asia	2019S
D5-2	-0.0128156	-0.0797036	0.000826806	0.531187	1.88041	-0.100355	0.0626775	0.00383718	-0.00676245	0.000322457	-0.00766073	-0.000664296	East Asia	2019S
D1-1	0.0126363	0.00889937	-0.0746634	0.4579	2.75215	-0.0553392	1.05155	0.00174647	-0.0196054	0.0113907	-0.00217887	-0.0639579	East Asia	2019S
Straight8	-0.022497	0.00512208	0.154226	-0.766277	-3.35679	0.151662	-0.577308	-0.00709225	0.00038848	-0.00777033	0.00100704	-0.0796176	Eurasian	2019S
D9	-0.0359352	-0.353227	1.11317	0.227408	-1.50248	0.0384268	-0.891357	0.0156102	-0.0157965	-0.00105881	-0.00976157	0.361381	Xishuangbanna	2019S
SO2	0.0507966	0.470402	-0.538436	-0.283193	0.565901	0.0335699	-0.237971	-0.0100049	-0.00204363	-0.021538	0.0172501	-0.320593	Eurasian	2019S
3511	0.00241949	-0.160913	-0.24167	0.565319	2.2604	-0.0414593	1.44788	0.00188366	-0.0156919	0.0162261	-0.00142973	-0.0822297	East Asia	2019S
D6-1	0.0122318	0.111704	-0.19163	0.0905807	0.0806231	-0.0152689	-0.251981	0.00256995	0.0118364	0.00321766	0.00277173	-0.103828	East Asia	2019S
AC-1	-0.0307558	-0.349635	-0.143047	-0.534207	-3.17792	0.149894	-1.52664	0.00306902	0.0448763	-0.00617261	-0.00599175	0.0868135	Eurasian	2019S
CG0010	-0.0438245	-0.404507	0.434302	-0.0763341	-3.15536	0.094345	-0.597302	0.0100739	-0.0054966	0.00295784	-0.00822994	0.309951	Indian	2019S
Mch-2	0.0137191	0.112352	-0.153359	0.481431	3.11588	-0.138912	1.35663	-0.00273961	-0.0333936	0.0223485	-0.0102462	-0.0316221	East Asia	2019S
CG0005	-0.033056	-0.443239	0.255409	-0.0838516	-2.52594	0.0975412	-0.464457	0.00767434	0.00462329	-0.000155377	-0.0077585	0.158733	Indian	2019S
AM246W	-0.0389681	-0.182147	-0.833246	-1.39298	-5.64476	0.169942	-0.853496	-0.0157599	0.0460555	-0.0170593	-0.0187765	0.121277	Eurasian	2019S
24-2	0.074003	1.25939	-0.762196	-1.77228	-8.7683	0.187786	-1.48285	-0.0272798	0.0709511	-0.022367	0.0321271	-0.426282	Eurasian	2019S
8	0.0133719	-0.01822	-0.00463962	0.467562	1.77946	-0.0626745	0.676786	-0.0127885	-0.0229733	0.00323688	-0.0036616	-0.0123157	East Asia	2019S
CG7748	-0.061805	-0.588129	0.678984	0.367794	-3.05735	0.0726463	-0.258554	0.0236318	-0.011998	-0.00551659	-0.00796245	0.411154	Indian	2019S
58-621	0.0155977	-0.031485	-0.0898677	0.974214	5.13265	-0.163703	2.49288	-0.00680377	-0.0470673	0.00992824	0.00019875	-0.0446355	East Asia	2019S
CG0002	-0.0507859	-0.437722	0.611004	0.249364	-2.67699	0.0657976	-0.66211	0.0154905	-0.00732042	-0.00463057	-0.0161537	0.389338	Indian	2019S
CG0003	-0.0139601	0.0991796	0.134651	-0.301587	0.490363	0.0429675	0.00448389	0.00501889	-0.000479192	-0.00134021	-0.00707409	0.0825802	Eurasian	2019S
CG0016	-0.0333965	-0.29794	0.514224	0.125162	-1.65388	0.0667057	-0.483849	0.011549	-0.00391218	0.00587703	-0.00927765	0.219887	Indian	2019S
J431	0.00620848	-0.0202681	-0.0352096	0.358738	1.28213	-0.149487	0.791295	-0.00487119	-0.0240945	0.0172405	-0.00428518	-0.0151708	East Asia	2019S
7-2	0.0196362	0.0673173	-0.188438	0.42905	-0.148452	-0.0678182	0.548271	-0.00449468	-0.0157514	0.0135435	-0.00136723	-0.0953542	East Asia	2019S
Xyd-♂	0.012541	0.121722	-0.311258	0.155563	2.28943	-0.119827	2.29982	-0.0127016	-0.00932574	0.0128467	0.00952998	-0.319905	East Asia	2019S
518	-0.0306718	-0.380264	0.500249	0.310085	-1.7876	0.0530623	-0.210382	0.0232851	-0.0123034	0.00354153	-0.00644503	0.342692	Indian	2019S
XL-1	-0.0961285	-1.12054	0.817114	-0.175785	-3.99349	0.196034	-2.29726	0.0459322	0.0676573	-0.0176477	-0.0209538	0.583055	East Asia	2019S
D3	-0.0262102	-0.364343	-0.0439199	0.0935166	2.38711	-0.12816	0.0873479	0.0211659	-0.0995994	0.0521002	-0.0360758	0.348737	East Asia	2020S
WI7123B	0.0722172	1.49982	-0.0786814	0.346917	4.52311	-0.0688465	1.08944	-0.0254466	0.055185	0.0298715	0.00367269	-0.198705	East Asia	2020S
Cm-1	-0.00935015	-0.18799	-0.0489116	2.40155	13.1187	-0.219888	1.84947	0.00423342	-0.102123	0.0744766	-0.0162834	0.0458773	East Asia	2020S
Fch-5	0.0587544	0.603011	-0.0449424	0.858438	8.46391	-0.156253	2.10117	-0.00777002	-0.0395871	0.0126174	0.000333869	-0.126083	East Asia	2020S
Q14-1	0.131869	2.95503	-0.308637	-1.92952	-6.97978	0.139287	-0.98742	-0.020582	0.0643458	-0.0111039	0.0338275	-0.500051	Eurasian	2020S
WI7204	0.160744	2.68864	-0.065192	0.104086	-1.53442	-0.0174088	-0.917769	-0.0323768	0.167931	-0.00446333	0.0453945	-0.157476	Eurasian	2020S
2016-4-1	-0.0589218	-0.0167731	0.0430675	-1.92848	-14.3619	0.0620723	-1.73395	0.0219252	0.0220601	-0.0127702	0.0288112	-0.0610152	East Asia	2020S
23	0.0748831	2.50692	-0.157049	-1.49438	0.779846	-0.106366	-0.168175	-0.0317921	0.0666283	-0.0600104	0.0845394	-0.619954	Eurasian	2020S
G421	0.0273255	0.84403	-0.113953	-2.9689	-9.33192	0.0695866	-1.01888	-0.00215355	-0.00945931	0.00106819	0.0637666	-0.340167	Eurasian	2020S
D8	-0.120139	-1.59949	0.29479	1.85419	1.82693	0.078169	-0.31522	0.0435533	-0.0473533	-0.0109012	-0.0407884	0.608417	Indian	2020S
xy-4	0.0452127	0.078963	-0.151563	0.549545	8.37998	-0.131639	1.35087	0.000602357	-0.0321705	0.0660819	-0.00487999	-0.0549867	East Asia	2020S
J4	0.0764535	0.650385	-0.0761364	1.05831	6.26654	0.00697518	2.07969	0.00644289	-0.0249869	0.0351081	0.00328391	-0.103269	East Asia	2020S
1	-0.117177	-1.85089	-0.0246166	-0.204905	-6.6961	0.00103573	-0.574388	0.0208632	-0.00977973	-0.0288279	-0.0195748	0.0353285	East Asia	2020S
74-18	0.0448423	0.487281	0.00130939	1.41108	2.47265	-0.134206	1.83737	-0.00475834	-0.0198425	0.0616871	-0.0044545	0.0542253	East Asia	2020S
38-3-2	0.0850586	1.25565	-0.0888273	2.216	13.7947	-0.164439	2.60869	-0.0332637	0.00102118	-0.0202977	-0.00330073	0.00576313	East Asia	2020S
Truelemon	-0.13474	-1.45922	-0.103992	-0.629062	-4.98353	0.431408	-0.555801	0.0357129	0.0510144	0.019625	-0.0207834	0.0372564	Eurasian	2020S
D1-2	0.0890328	1.62393	-0.0924437	1.53813	8.04126	-0.137687	2.84268	-0.00153511	-0.0441938	0.0581246	0.00873863	-0.122157	East Asia	2020S
CG9160	-0.0949336	-1.11407	0.366918	-0.655121	-6.95831	0.112349	-0.942838	-0.00104309	0.0580173	-0.027389	-0.0213641	0.617979	Xishuangbanna	2020S
56815	-0.0468598	-0.558623	-0.0542021	0.541509	0.230016	0.0195591	-0.579244	0.0395509	-0.104665	-0.0430807	-0.0173604	0.0663042	Eurasian	2020S
22-1	0.099188	0.889958	-0.101174	-1.48044	1.39542	0.00851656	-1.25465	-0.0243398	0.0597155	-0.0199861	0.0063264	-0.0716404	Eurasian	2020S
D4	0.0352215	0.226689	-0.110603	0.460707	0.186748	-0.0511356	0.675349	0.00422732	0.00179244	0.00486221	0.0050238	-0.134044	East Asia	2020S
WI7120	-0.154647	-1.82948	0.021858	-1.21355	-9.0046	0.101074	-1.88635	-0.0379481	0.0430799	0.0217671	-0.0186326	-0.0169416	Xishuangbanna	2020S
SWCC8	-0.101051	-1.47335	0.413511	-0.75495	-10.9648	0.10434	-1.75163	-0.0107672	0.0231892	-0.0421706	-0.018493	0.521538	Xishuangbanna	2020S
Clinton	-0.0530137	-0.76035	-0.0541257	-1.21234	-7.27338	0.173489	-1.1635	0.014044	-0.00582755	0.017795	-0.0172321	-0.0285887	Eurasian	2020S
xyd-♀	0.119397	1.00363	-0.124873	1.33115	4.30551	-0.0937819	3.16136	-0.0070442	-0.0497418	0.0655156	0.020337	-0.265144	East Asia	2020S
D7	0.0625685	1.13451	0.087757	1.69847	3.57941	-0.0957208	0.983875	0.00508428	-0.0119181	-0.0101537	0.00649867	-0.176901	East Asia	2020S
poinsett76	-0.0543507	-0.701171	-0.0383888	0.169643	3.08334	0.00228711	-0.216388	0.0142794	-0.0284663	0.0208539	-0.0467335	0.185936	Eurasian	2020S
b-1	0.0746852	0.743515	0.00116387	2.50071	15.5465	-0.202047	3.24806	-0.0185863	-0.024496	0.00248359	-0.0206432	0.0608741	East Asia	2020S
WI7655	-0.0225134	0.295552	-0.0116518	-0.681717	-4.05787	0.0800023	-0.787844	-0.013641	0.0579571	-0.0100975	-0.0163483	-0.117638	East Asia	2020S
297	0.0248148	0.375028	-0.21848	-0.144532	7.33037	-0.0143814	-0.97682	-0.00335542	-0.0495991	-0.0295364	0.0528791	-0.548623	Eurasian	2020S
16-1	0.0411789	1.49968	-0.379473	-4.50671	-21.5041	0.629623	-1.81942	0.0112556	0.31089	-0.0441271	0.025713	-0.529596	East Asia	2020S
WI7088	-0.185521	-2.48566	0.313691	-2.02214	-12.4454	0.177984	-1.72358	0.0323686	0.0389535	-0.00740352	-0.0394833	1.03863	Indian	2020S
56700	0.0827859	1.88899	-0.135909	0.0502004	-0.234663	-0.0130059	-0.286814	-0.0115499	0.0296189	-0.024828	0.0366886	-0.187971	Eurasian	2020S
42	0.0452223	1.28599	-0.255714	-0.441111	-3.65925	-0.00185241	-0.302965	-0.01955	0.0804283	-0.0471934	-0.0064155	-0.529698	East Asia	2020S
39-2	0.0793809	1.82806	-0.0265815	1.4108	15.5804	-0.345609	1.58951	-0.0316083	-0.0880974	-0.0267399	-0.0227169	-0.0401372	East Asia	2020S
XSBN3	-0.0890386	-1.35641	0.401533	-0.841068	-4.20713	0.163929	-1.44263	-0.00639486	0.0576833	-0.0474271	-0.0181198	0.538005	Xishuangbanna	2020S
CG9146	-0.106604	-1.30199	0.397841	-0.491919	-6.02824	0.0820418	-1.5708	-0.00286239	0.0269236	-0.0236094	-0.0238382	0.546609	Xishuangbanna	2020S
D5-1	0.000950076	0.195946	0.0562751	1.4091	8.1342	-0.179875	0.891241	-0.0249584	-0.00430132	-0.0279267	0.0118298	-0.232787	East Asia	2020S
NZ1	0.143878	0.91603	-0.0597951	-0.189453	5.92923	-0.12689	0.341798	0.00734148	-0.115278	-0.0439299	0.0345626	-0.132036	Eurasian	2020S
39-1	0.0515026	1.70448	-0.00889404	0.677714	7.42093	-0.256991	0.600361	-0.046265	0.0198284	0.0911568	-0.0102726	-0.130551	East Asia	2020S
WI7200	-0.181587	-2.12915	0.186931	-2.68723	-9.83411	0.151205	-2.83975	-0.012145	0.072999	-0.028571	-0.0261588	0.726957	Indian	2020S
20	0.0542651	1.73641	-0.174975	-2.01183	-5.50934	0.0334462	-0.88149	-0.027231	0.0133534	-0.0334945	0.046493	-0.456972	Eurasian	2020S
WI7325	0.0767659	2.29233	-0.0706219	-1.29404	-4.87227	0.0675213	0.139306	-0.0251302	0.0572092	0.0111996	0.043587	-0.155975	Eurasian	2020S
RL-10	0.0667521	0.519812	-0.134606	1.5636	6.7264	-0.179503	1.78989	-0.00643271	-0.0516598	0.0967973	-0.010285	-0.0228958	East Asia	2020S
D2	0.0464396	0.23164	-0.10775	0.680297	8.157	-0.084414	1.86587	-0.00218049	-0.0331162	0.0728166	-0.00523098	-0.0527725	East Asia	2020S
WI7237	0.0405123	-0.874168	0.564875	5.79304	23.0039	-0.307865	1.22951	-0.00594014	-0.172107	-0.127821	-0.0230006	0.361247	East Asia	2020S
LXB	-0.019035	-0.0206229	-0.0138904	0.767044	3.41477	-0.134907	0.205853	-0.0193446	-0.00782177	-0.0319115	-0.0137968	-0.0484157	East Asia	2020S
ashley	-0.0369525	-0.228342	-0.0460004	-0.0887263	-2.14731	0.0165501	-0.320622	0.0178821	-0.0543958	0.00991097	-0.0194168	0.121389	Eurasian	2020S
29	0.117925	1.98262	-0.265544	2.42636	15.4925	-0.359309	0.776006	-0.00559194	-0.122073	-0.056484	0.0770884	-1.0071	Eurasian	2020S
56600	-0.0776033	-0.324666	-0.118694	-1.71738	-7.53509	0.110489	-1.04783	0.0229123	-0.0252643	-0.000462784	0.0108119	-0.185193	Eurasian	2020S
4	-0.124157	-2.60649	0.17333	-0.197728	-5.83267	-0.00333514	-1.6015	0.0387696	-0.0636845	-0.0393033	-0.0332055	0.13752	East Asia	2020S
3-1	-0.160876	-3.33042	0.120455	-0.633979	-11.3464	0.167612	-1.55041	0.0262333	0.0967699	-0.0362704	-0.0223747	0.106535	East Asia	2020S
QK	0.212028	-0.454408	0.0836275	1.57324	5.13459	-0.0260357	2.54631	0.0184301	-0.0560839	0.0437265	-0.00365381	0.101736	East Asia	2020S
13-1	-0.0528846	-0.610385	0.0143988	-1.18858	-9.06253	-0.000191935	-1.85152	0.00366536	0.0355915	-0.0359157	-0.015372	0.182117	East Asia	2020S
D6-2	-0.0497327	-0.261257	-0.0368912	0.336737	-2.29289	-0.0443963	0.481027	0.0132927	-0.0317421	-0.0295899	-0.00436607	-0.0742175	East Asia	2020S
WI7632	0.0441883	0.17768	-0.144221	1.16519	7.1874	-0.112246	1.14573	-0.0148038	-0.034303	-0.0784405	0.0464571	-0.50006	East Asia	2020S
2016-4-2	-0.0450207	-0.556939	0.0236018	-1.2157	-9.9284	0.027258	-1.21409	0.018021	0.0104224	-0.0202075	0.034081	-0.206124	East Asia	2020S
D5-2	-0.00768931	-0.846649	0.137504	1.58198	9.53816	-0.101708	0.866886	-0.0267963	0.00250827	-0.0298053	0.0105891	-0.0333074	East Asia	2020S
D1-1	0.0192336	0.227802	-0.0974536	0.879247	3.2066	-0.101565	1.89781	-0.00262962	0.000118913	0.0507756	0.00886152	-0.099168	East Asia	2020S
Straight8	-0.0533241	-0.951042	0.0143576	-0.770667	-1.27782	0.14568	-0.99158	0.0253552	-0.0286215	0.0034654	-0.0145314	0.0622502	Eurasian	2020S
D9	-0.00846548	-0.328355	0.574287	-0.385615	-0.540535	0.0526353	-1.69002	-0.0127361	0.00989129	-0.020477	-0.0204545	0.53227	Xishuangbanna	2020S
SO2	0.063144	0.328837	-0.0414233	-0.104489	6.92974	-0.171406	-0.488448	-0.0206586	-0.136827	-0.0395864	0.0401098	-0.282535	Eurasian	2020S
3511	0.0769616	-0.859488	-0.129488	1.97674	6.89518	-0.0856539	2.50094	0.0174354	-0.102893	0.0746841	0.0026177	-0.0864571	East Asia	2020S
D6-1	0.0205113	0.377646	-0.191352	-0.576053	-4.26705	0.00373978	0.97224	0.0131992	-0.0539399	0.0160986	0.0209788	-0.199746	East Asia	2020S
AC-1	-0.169994	-2.00235	-0.130068	-0.469625	-11.8776	0.282577	-1.27735	0.0327393	0.0772638	0.029623	-0.0129532	-0.0717507	Eurasian	2020S
CG0010	-0.047274	-0.647141	0.104571	-0.548424	-7.0016	0.153922	-0.873527	0.0107268	0.0364123	-0.00986192	-0.0179788	0.191544	Indian	2020S
Mch-2	0.0540658	0.181339	0.158651	0.982131	7.30589	-0.116195	1.54897	0.00519339	-0.058013	0.077454	-0.0282322	0.0999446	East Asia	2020S
CG0005	-0.0397559	-0.617315	0.113232	-0.620967	-5.78097	0.0879169	-0.750437	0.0109991	0.00266572	-0.00634117	-0.0129566	0.150364	Indian	2020S
AM246W	-0.0510095	-0.624951	-0.235633	-1.68586	-8.79653	0.346183	-1.21916	0.0237937	0.0442585	0.0790692	-0.0396221	0.108598	Eurasian	2020S
24-2	0.102862	2.79802	-0.182496	-2.33631	-5.9281	0.113691	-1.08855	-0.0111372	0.0926252	-0.0494745	0.0526926	-0.478263	Eurasian	2020S
8	-0.0219197	-1.32059	0.0255048	-0.62612	-7.56987	-0.00449874	-0.889509	-0.000167251	-0.00455988	-0.0270053	-0.0154463	0.0592802	East Asia	2020S
CG7748	-0.0852575	-1.49416	0.176508	0.00477186	-1.88151	0.113414	-1.2956	0.0183484	0.00145708	-0.00484007	-0.0220115	0.404894	Indian	2020S
58-621	0.0967761	0.570727	-0.00779495	1.88329	13.0425	-0.184778	2.48528	0.00216778	-0.0433108	0.0499037	0.00134666	0.0185269	East Asia	2020S
CG0002	-0.0915861	-1.04873	0.218277	-0.175632	-3.47423	0.0762322	-1.3833	-0.000313542	0.0100111	-0.0236437	-0.0307188	0.491045	Indian	2020S
CG0003	-0.0310409	-0.34236	0.0239662	-0.436313	-3.54354	0.0569561	-0.330101	0.0106245	0.03856	0.0167528	-0.0155796	0.221738	Eurasian	2020S
CG0016	-0.060075	-0.653421	0.0866283	-0.0195862	-0.671985	0.0734452	-0.565044	0.00261025	0.0193833	0.00302262	-0.00825057	0.149318	Indian	2020S
J431	0.154515	0.658799	-0.00412552	1.10886	8.83835	-0.188558	1.80614	0.00227284	-0.0940654	0.0499413	-0.0166554	-0.0973842	East Asia	2020S
7-2	0.0044253	-0.248036	-0.104328	1.02756	4.1013	-0.106057	1.37477	-0.00550348	-0.0255588	0.0240758	-0.00921133	0.0106664	East Asia	2020S
Xyd-♂	0.0725997	1.38211	-0.25211	0.674953	8.51879	-0.138193	2.52502	-0.0131634	0.00393755	0.0431646	0.0267517	-0.413828	East Asia	2020S
518	-0.0483559	-0.0666454	0.0192485	-0.938058	-3.79207	0.0663572	-1.49031	-0.0261158	0.0977711	-0.0162537	-0.00892241	0.0338272	Indian	2020S
XL-1	-0.131168	-3.64067	0.432592	-2.32665	-16.9408	0.34485	-2.07684	0.0637389	0.131675	-0.0412271	-0.0478984	1.13038	East Asia	2020S
